# Supplementary material for: Improvements in Maturity and Stability of 3D iPSC-Derived Hepatocyte-like Cell Cultures
Source: Cells. 2023 Sep 27;12(19):2368. doi: 10.3390/cells12192368 (PMC10571736; doi:10.3390/cells12192368)
Supplement: Supplementary file 1 [file cells-12-02368-s001.zip]

Archive with 7 entries (7 files):
- Supplementary methods, tables and figures.pdf
- Video S6_multilineage spheroid__d14_.gif
- Video_S1_iPSC_HLC_spheroid_d0.mp4
- Video_S2_iPSC_HLC_HUVEC_spheroids_d0.mp4
- Video_S3_iPSC_HLC_spheroids_d14.mp4
- Video_S4_iPSC_HLC_HUVEC_spheroids_d14.mp4
- Video_S5_iPSC_HLC_HUVEC_spheroids_d20.mp4
